# Supplementary material for: Central Nervous System Progression in Primary Vitreoretinal Lymphoma with Bilateral and Unilateral Involvement: A Systematic Review and Meta-Analysis
Source: Cancers (Basel). 2022 Jun 16;14(12):2967. doi: 10.3390/cancers14122967 (PMC9221335; doi:10.3390/cancers14122967)
Supplement: Supplementary file 1 [file cancers-14-02967-s001.zip]

Archive with 1 entries (1 files):
- cancers-1688973-supplementary.pdf
